# Supplementary material for: Postsynaptic synucleins mediate endocannabinoid signaling
Source: Nat Neurosci. 2023 May 29;26(6):997–1007. doi: 10.1038/s41593-023-01345-0 (PMC10244176; doi:10.1038/s41593-023-01345-0)
Supplement: Source Data Fig. 1 — Statistical Source Data [file 41593_2023_1345_MOESM3_ESM.xlsx]

## Sheet: Sheet1
Figure 1i				Figure 1j
WT	Syn-tKO	WT + AM251		WT		Syn-tKO
74.2478	89.646	111.313		baseline	DHPG	baseline	DHPG
74.0148	87.8514	102.469		1.17569	1.67895	1.45347	1.52613
69.9259	86.8383	94.977		1.11646	1.17805	1.23599	1.20148
68.1144	92.6166	100.686		1.07719	1.2093	1.33902	1.20666
61.3996	101.138	81.9087		0.988163	1.06892	1.07664	1.00433
67.8628	117.638	103.494		1.31097	1.3774	1.16789	1.34483
66.3589	92.9973	85.6957		1.01553	1.19435	1.17855	1.05113
69.267	114.577	94.6013		1.16886	1.43965	1.30301	1.15828
81.7785	92.7533			1.20565	1.48309	1.15913	1.39009
63.528	111.55			1.33968	1.71074	0.939779	1.02591
72.9908	87.7364			1.32551	1.40467	0.95585	0.977858
				1.25806	1.52736	1.09146	1.15924
