# Supplementary material for: Postsynaptic synucleins mediate endocannabinoid signaling
Source: Nat Neurosci. 2023 May 29;26(6):997–1007. doi: 10.1038/s41593-023-01345-0 (PMC10244176; doi:10.1038/s41593-023-01345-0)
Supplement: Source Data Fig. 2 — Statistical Source Data [file 41593_2023_1345_MOESM4_ESM.xlsx]

## Sheet: Sheet1
Figure 2d				Figure 2e				Figure 2i				Figure 2j
WT				Syn-tKO				WT				Syn-tKO
Pre	Post	Rec		Pre	Post	Rec		Pre	Post	Rec		Pre	Post	Rec
1.42923	0.206613	0.559579		0.84701	0.99149	1.0858		100.002	70.6698	109.319		90.0264	89.2051	96.3166
0.953032	0.456145	0.711255		0.755649	0.959056	1.41343		103.433	66.7594	88.3002		100.095	88.9278	111.411
0.915432	0.732358	0.713521		0.930918	1.24314	0.951064		104.566	40.9822	103.489		103.885	69.0031	97.2715
0.828804	0.583512	0.8067		1.1965	0.899557	1.12463		101.593	37.5642	78.0576		84.3289	90.6281	94.6336
0.975116	0.600691	1.0001		1.20041	0.857224	0.998233		92.6549	76.128	93.7339		94.6443	81.9201	81.4325
1.02689	0.846746	1.39486		1.15391	0.837578	1.18683		109.291	71.2943	100.292		103.41	107.77	92.8643
1.07111	0.563607	0.77532		0.923499	1.17464	0.705512		96.6308	65.7382	88.3296		104.725	98.2028	91.3293
0.837927	0.556324	1.39091		0.881194	1.27361	1.15524		112.571	75.4004	126.528		98.8155	96.8789	104.939
1.11823	1.08485	1.01239		0.91802	0.980871	0.733274		90.4139	103.062	87.6353		93.6729	108.356	90.2114
0.429736	0.58092	0.423141		0.949761	0.994805	0.836074		103.838	74.9721	92.057		98.7953	106.074	86.9356
1.10092	0.686099	1.2838		0.746609	0.830981	1.427
0.99156	0.819559	0.998		1.1642	0.582106	0.980002
1.00028	0.447201	0.648704		0.853302	0.844243	1.11966
0.98447	0.839938	0.698761		1.02596	0.769161	1.18448
0.676091	0.408886	1.27378		1.01475	0.942926	1.2603
0.92333	0.384758	1.1228		0.998777	1.12994	1.05207
0.996959	0.386206	1.08241
