# Supplementary material for: Postsynaptic synucleins mediate endocannabinoid signaling
Source: Nat Neurosci. 2023 May 29;26(6):997–1007. doi: 10.1038/s41593-023-01345-0 (PMC10244176; doi:10.1038/s41593-023-01345-0)
Supplement: Source Data Fig. 3 — Statistical Source Data [file 41593_2023_1345_MOESM5_ESM.xlsx]

## Sheet: Sheet1
Figure 3d			Figure 3e					Figure 3i				Figure 3j			Figure 3n			Figure 3o
WT	Syn-tKO		WT		Syn-tKO			WT	Syn-tKO	WT+AM251		WT	Syn-tKO		WT	Syn-tKO		AEA		AM251
52.7171	36.5036		baseline	WIN	baseline	WIN		57.8767	94.0473	97.6599		54.0665	107.377		0.248089	0.0287753		WT	Syn-tKO	WT	Syn-tKO
30.4558	28.6429		1.47212	1.93136	0.810704	1.26406		78.8614	95.9417	95.4518		73.2273	105.373		0.84917	0.0225889		1.0461	0.464834	0.289144	0.203286
43.1931	32.9292		1.17348	1.60629	1.07374	1.54717		62.6488	106.14	98.4608		71.0573	105.284		0.579645	0.0244204		0.84774	0.569593	-0.0480677	0.1426
34.8342	30.7369		0.830489	1.03084	1.14626	1.31989		80.0734	103.019	87.9565		63.4461	89.2651		0.162979	0.0259932		1.17138	0.809264	-0.0170687	0.00434236
56.2359	44.0204		1.00451	1.09318	0.992661	1.54148		81.0938	84.1645	109.836		71.6053	101.277		0.133748	0.027677		0.471364	0.521227	-0.182917	-0.0448568
34.1211	56.8975		0.888431	0.979585	1.04118	1.54945		79.1464	110.331	105.116		94.3704	95.7643		0.180673	0.0288948		0.224612	0.836652	-0.260654	-0.0941537
41.4811	48.4778		0.882934	1.06404	0.970355	1.23885		69.1561	87.1472	99.4449		83.8863	104.235		0.237076	0.285926		0.404115	0.550482	-0.212197	-0.066575
28.4586	61.5107		1.12983	1.40295	0.978299	1.17845		80.1192	107.494			87.684			0.492835	0.102576		0.388765	0.180439	-0.191277	0.0940474
37.7136			1.30372	1.82311	0.940309	0.981998		62.6189	95.1362						0.325181	0.0662504		1.09342	0.123778	-0.0550759	0.125023
			1.16576	1.3438											0.811071	0.0514726		0.522067	0.062489	-0.182282	0.0831277
															0.621285	0.038257		0.767953	0.219693	-0.0030573	0.0525521
															0.0231267	0.0228298		0.983302	0.179471	0.218086	0.0805433
															0.0136849	0.0359739		0.515805	0.00725959	-0.0347849	0.0393305
															0.108446	0.0350972		0.769151	0.0232991	0.0296372	-0.0269416
															0.0976148	0.0333447		0.242857	0.547686	-0.0937624	-0.132334
															0.0983991	0.0217328		0.3164	0.439607	-0.00529794	-0.101533
																		0.0559809	0.406939	-0.126731	-0.0983317
