# Supplementary material for: Postsynaptic synucleins mediate endocannabinoid signaling
Source: Nat Neurosci. 2023 May 29;26(6):997–1007. doi: 10.1038/s41593-023-01345-0 (PMC10244176; doi:10.1038/s41593-023-01345-0)
Supplement: Source Data Fig. 4 — Statistical Source Data [file 41593_2023_1345_MOESM6_ESM.xlsx]

## Sheet: Sheet1
Figure 4e				Figure 4f							Figure 4i
Syn-tKO	mSNCA	1-95		Syn-tKO		mSNCA		1-95			Syn-tKO			mSNCA
94.2388	67.4222	56.8393		baseline	DHPG	baseline	DHPG	baseline	DHPG		pre	post	rec	pre	post	rec
92.7664	80.9793	74.4048		1.07627	1.19921	1.02263	1.20558	1.25913	1.33225		103.759	111.722	68.1748	108.81	95.6069	129.871
115.341	64.2734	70.8685		1.25547	1.28263	0.931444	0.959777	1.11706	1.16887		105.605	100.061	97.4126	89.1117	62.8404	94.562
100.364	87.5356	54.2993		0.919923	0.885191	1.0372	1.13524	1.08603	1.35901		91.5871	92.9686	113.784	101.557	78.6412	125.173
97.9465	101.377	89.4195		1.06966	1.10769	0.912149	1.06309	1.21891	1.17925		102.622	118.116	126.821	105.22	91.1034	97.3999
86.4925	79.5677	59.0552		1.18836	1.03569	1.12755	1.16877	0.93781	0.945264		109.929	82.1109	87.8936	121.153	63.65	128.096
113.708	57.7385	87.1721		1.15538	1.12253	0.993898	1.12472	1.00973	1.07381		87.0413	97.3783	110.063	90.1815	90.6212	85.3372
93.9249	62.8652	76.2182		1.18006	1.22362	1.06125	1.08738	0.893984	0.890804		117.059	112.697	109.049	108.215	78.8283	67.2072
100.66	64.6923	92.9108		1.00123	0.909677	0.913253	1.07338	1.22304	1.34779		125.045	76.1017	78.1967	93.0922	54.4396	76.2127
94.9343	53.7213			1.05287	0.981661	0.949995	0.973251	0.886764	0.922506		107.681	73.5992	79.3876	110.17	75.6195	76.2285
	79.593			0.94355	1.18506	0.996259	0.979386				85.4892	93.3663	35.7896	99.8212	70.7868	103.091
						1.20145	1.4719
