# Supplementary material for: Postsynaptic synucleins mediate endocannabinoid signaling
Source: Nat Neurosci. 2023 May 29;26(6):997–1007. doi: 10.1038/s41593-023-01345-0 (PMC10244176; doi:10.1038/s41593-023-01345-0)
Supplement: Source Data Fig. 5 — Statistical Source Data [file 41593_2023_1345_MOESM7_ESM.xlsx]

## Sheet: Sheet1
Figure 5e					Figure 5f
Syn-tKO	hSNCA	A11P/V70P	A30P		Syn-tKO		hSNCA		A11P/V70P		A30P
84.4053	45.1426	98.9843	92.5814		baseline	DHPG	baseline	DHPG	baseline	DHPG	baseline	DHPG
116.468	72.5245	92.6965	117.865		0.914879	1.02707	1.2466	1.27244	0.871768	0.807342	0.887948	0.894679
81.9222	73.1581	106.906	85.9395		1.04367	1.10892	1.18599	1.2402	1.09309	1.15686	0.638923	0.780653
110.615	51.0501	90.467	78.2445		0.955077	1.07779	0.963191	0.991862	0.913887	0.896159	1.01185	1.03724
80.9944	41.9804	79.106	102.007		0.733836	0.961992	0.933692	1.66907	0.832985	0.779515	1.19378	1.24497
108.866	62.3074	89.3108	93.8925		0.892719	0.974398	1.11651	1.41686	1.38896	1.49685	1.92412	1.54691
92.7706	67.3814	82.9627	88.6068		0.914187	1.03056	0.953685	1.07348	1.08078	1.15838	1.02071	1.2162
73.16		106.809	91.9748		0.92942	0.935307	1.60252	1.76183	1.6649	1.37616	0.992451	1.01682
87.9953		105.462	107.671		0.761109	0.718816			1.37397	1.26298	1.05533	1.1191
89.721		87.8846	98.7593		0.978989	0.807549			0.764013	0.839925	1.13856	1.08766
92.8102		108.816			0.849129	0.982925			0.948794	0.95689	1.30108	1.06304
92.5975					1.0098	0.972522			0.819775	0.839385
111.272					0.851401	0.763656
89.3887					0.849431	0.795926
97.3123					0.799075	0.89867
91.1358					0.915508	0.77072
					0.808623	0.89144
