# Supplementary material for: Postsynaptic synucleins mediate endocannabinoid signaling
Source: Nat Neurosci. 2023 May 29;26(6):997–1007. doi: 10.1038/s41593-023-01345-0 (PMC10244176; doi:10.1038/s41593-023-01345-0)
Supplement: Source Data Fig. 6 — Statistical Source Data [file 41593_2023_1345_MOESM8_ESM.xlsx]

## Sheet: Sheet1
Figure 6c			Figure 6f				Figure 6i							Figure 6l
WT	Lenti-TeNT		WT	Lenti-BoNT-B	Lenti-dnVAMP2		WT			Lenti-TeNT				AEA		2-AG
77.8391	77.7588		73.4881	82.5861	76.9393		pre	post	rec	pre	post	rec		WT	Lenti-TeNT	WT	Lenti-TeNT
39.7995	88.6269		79.4068	111.695	69.6142		110.809	110.197	127.103	78.1375	74.5874	48.1106		79.2521	94.7548	54.0665	84.7519
69.6547	101.247		76.4382	72.2916	77.6667		129.231	71.3666	56.3912	130.768	147.396	104.462		66.1693	103.564	73.2273	98.3717
62.2869	100.138		59.43	98.2825	79.1902		85.7906	52.671	127.566	80.0273	64.7224	164.083		68.5609	117.068	71.0573	90.3303
66.2557	81.233		53.1287	81.6971	104.764		95.2919	74.2015	86.3593	101.241	76.3715	105.033		51.1971	83.739	63.4461	100.276
55.693	73.9605		93.9354	85.9213	92.8794		104.781	42.1084	78.2869	98.7473	130.77	114.641		95.7868	102.15	71.6053	94.8323
40.5679	91.9221		61.6406	76.1283	108.825		104.701	81.1583	74.5389	91.9946	127.663	103.847		73.9364	101.589	94.3704	86.521
54.1822	85.4363		70.8155	75.3983	107.512		123.852	54.5533	77.1798	95.2433	103.982	116.307		66.0712	93.4344	83.8863	70.1409
77.9075			74.6266	118.263			108.638	85.4216	65.692	89.1897	98.7156	125.285			93.3308	87.684	95.9839
			50.8789				85.0273	58.0402	102.969	71.0818	92.009	110.998			74.8831		106.871
							105.885	76.0482	118.679	93.9133	69.6634	161.948
							67.1755	34.8617	91.4625	117.184	127.977	129.796
										108.078	91.5472	111.817
