# Supplementary material for: Postsynaptic synucleins mediate endocannabinoid signaling
Source: Nat Neurosci. 2023 May 29;26(6):997–1007. doi: 10.1038/s41593-023-01345-0 (PMC10244176; doi:10.1038/s41593-023-01345-0)
Supplement: Source Data Extended Data Fig. 1 — Statistical Source Data [file 41593_2023_1345_MOESM9_ESM.xlsx]

## Sheet: Sheet1
Extended Data Figure 1e					Extended Data Figure 1f
WT	Syn-tKO	WT+AM251			WT		Syn-tKO
75.3843	83.8407	102.742			baseline	DHPG	baseline	DHPG
82.0364	89.1176	91.5174			1.10434	1.22485	0.967176	0.926679
68.2219	90.8156	89.6052			0.941381	0.983469	0.871402	0.921139
77.6224	88.4515	106.407			1.24284	1.51238	1.04283	1.01356
81.9064	84.7421	101.435			1.1216	1.12574	0.974564	1.01242
73.0346	107.235	103.442			1.06586	1.16451	0.80561	0.818001
82.7009	95.7321	84.249			0.990107	1.24463	0.98403	1.00085
60.9956	91.7547				1.0367	1.12286	0.866379	1.06455
63.0226	101.45				0.813141	0.91438	1.00373	1.10485
					0.903155	1.03934	1.07662	1.04757
