# Supplementary material for: Postsynaptic synucleins mediate endocannabinoid signaling
Source: Nat Neurosci. 2023 May 29;26(6):997–1007. doi: 10.1038/s41593-023-01345-0 (PMC10244176; doi:10.1038/s41593-023-01345-0)
Supplement: Source Data Extended Data Fig. 2 — Statistical Source Data [file 41593_2023_1345_MOESM10_ESM.xlsx]

## Sheet: Sheet1
Extended Data Figure 2c					Extended Data Figure 2d
WT *	Syn-tKO *	aSyn-KO	bgSyn-KO		aSyn-KO		bgSyn-KO
74.2478	89.646	82.7492	80.1819		baseline	DHPG	baseline	DHPG
74.0148	87.8514	105.089	81.6556		0.949454	1.1029	0.938893	0.998829
69.9259	86.8383	78.4577	80.624		1.27266	1.3719	1.1233	1.13234
68.1144	92.6166	63.1332	77.536		0.98645	1.0256	1.09834	1.18865
61.3996	101.138	102.967	57.7834		1.05048	1.19975	0.973542	1.06761
67.8628	117.638	80.0737	58.0178		0.909533	0.887559	0.926746	1.17744
66.3589	92.9973	65.2334	83.1223		0.858213	0.935828	0.805638	0.858048
69.267	114.577	76.8494	51.1163		0.917568	1.14322	0.869792	0.885581
81.7785	92.7533	100.014	69.34		1.29022	1.32428	1.07544	1.11949
63.528	111.55	79.8439	74.9985		0.82929	0.73969	1.41332	1.35389
72.9908	87.7364		66.6673		1.21526	1.23856	0.801227	0.89453
							0.796489	0.88287
* these data are also from Figure 1i
