# Supplementary material for: Postsynaptic synucleins mediate endocannabinoid signaling
Source: Nat Neurosci. 2023 May 29;26(6):997–1007. doi: 10.1038/s41593-023-01345-0 (PMC10244176; doi:10.1038/s41593-023-01345-0)
Supplement: Source Data Extended Data Fig. 3 — Statistical Source Data [file 41593_2023_1345_MOESM11_ESM.xlsx]

## Sheet: Sheet1
Extended Data Figure 3d										Extended Data Figure 3e										Extended Data Figure 3g					Extended Data Figure 3h
WT			Syn-tKO			WT+AM251				WT			Syn-tKO			WT+AM251				WT+AM251					WT			Syn-tKO			WT+AM251
pre	post	rec	pre	post	rec	pre	post	rec		pre	post	rec	pre	post	rec	pre	post	rec		pre	post	rec			pre	post	rec	pre	post	rec	pre	post	rec
104.005	60.7198	98.4411	104.025	109.861	101.619	109.093	93.8383	91.8812		0.97173	1.50241	0.671272	0.823128	0.865276	1.20374	0.899349	0.962419	0.78395		91.2639	91.7874	84.2661			0.485832	0.634932	0.468308	0.922747	1.06639	1.05676	0.875666	0.730566	1.1017
97.2135	88.2109	90.1746	99.6207	109.688	109.963	98.6045	89.1787	82.3603		0.792957	0.798114	0.75098	0.921995	0.851677	0.671131	0.98009	0.732365	1.00362		121.488	90.0239	119.609			0.530884	0.627399	0.563974	0.618979	0.686073	0.70872	0.653397	0.779211	0.71926
101.545	84.3588	95.615	103.747	99.3734	93.2015	108.103	92.6399	101.869		0.84075	1.10188	0.9458	0.593697	0.702368	0.855257	0.864522	1.07268	1.13182		103.504	82.2668	87.1856			0.813674	0.857731	0.715295	0.715291	0.847485	0.78182	0.70323	0.766337	0.684448
98.6412	92.7553	90.8069	106.034	86.2166	102.736	99.6018	84.1444	89.503		0.906795	1.04692	1.0731	0.834834	0.941172	0.912992	0.896128	0.949102	0.933075		97.9785	101.256	125.124			0.75023	0.959411	0.937377	0.893812	0.659615	0.723138	0.629519	0.58123	0.603214
89.6125	75.4786	85.3682	91.0639	101.793	103.18	99.7038	73.8279	125.093		0.828793	0.927511	0.930808	0.921424	0.731041	0.747726	0.95387	1.29117	0.823715		100.321	74.0053	99.1818			0.78912	0.761197	0.791578	0.844942	0.927091	0.753562	0.603542	0.477753	0.482324
105.384	86.0195	109.546	97.8269	95.3435	92.9897	117.456	79.071	112.904		0.76727	0.775736	0.755661	1.02356	1.06354	1.43307	1.44078	1.22568	0.747449		95.3369	96.8606	86.4856			0.497726	0.834247	0.614362	0.951849	0.801223	0.94443	1.07027	0.927162	1.33296
107.529	86.8403	93.5962	96.5653	77.053	100.185	107.545	74.1709	108.575		1.11941	1.10166	1.18406	0.607644	0.585868	0.649079	0.945746	1.15807	0.872148		101.001	89.615	98.98			0.660895	0.76619	0.483981	0.373137	0.464198	0.457723	0.776847	0.605418	0.68256
90.0236	76.7617	104.868	99.4708	88.8942	106.619	101.286	91.551	91.3797		1.23744	1.82157	1.12831	0.632739	0.579762	0.630914	1.20048	1.31315	1.18629		101.621	85.2197	102.397			0.596804	1.02909	0.756602	0.763612	0.65973	0.662797	0.807224	0.706523	0.715169
99.7974	76.327	94.8415	109.004	129.397	119.505	82.603	107.295	103.625		0.547241	0.735347	0.594254	1.13472	1.34162	1.22867	1.29339	1.12079	1.52559		98.0337	91.9035	99.098			1.06914	0.898988	0.807311	0.823831	0.993166	0.893288	0.829593	0.747301	0.669334
97.8138	80.0908	91.765	110.01	89.9791	77.7289	101.41	93.7911	71.1276		0.88616	1.19842	1.1192	0.661423	0.979615	1.06313	0.779275	0.684731	1.26177							0.724946	1.02063	0.724508	0.632786	0.577016	0.685694
110.443	65.1884	98.5195	102.156	77.0943	102.756	97.2772	105.88	96.8507		1.19638	1.71597	1.64712	0.670711	0.716003	0.577818	1.26417	1.0378	1.26212
93.5294	65.5084	102.236	105.673	76.0209	109.717	98.7756	111.966	99.216		0.984319	1.17484	0.942048	0.96279	0.748903	0.817891	1.22182	1.12315	1.13099
91.7958	40.4529	87.2147	104.821	85.5641	94.6343	95.5302	81.5096	101.863		0.850596	1.48193	0.984369	0.867786	0.914926	0.97571	1.23668	1.38502	1.0671
122.462	89.2009	98.7105	97.0742	104.236	117.149	98.3676	106.965	110.881		0.549138	0.874475	1.00018	0.981058	0.581315	0.638093	0.815218	0.701708	0.664443
101.837	97.4457	96.9871	99.8161	94.7637	96.7242	101.962	96.1389	112.395		0.559388	0.420842	0.441463	0.716059	0.760578	0.743005	0.768826	0.860477	0.810044
103.373	65.8054	72.2452	108.091	98.7234	97.5625					0.567104	0.61826	0.521922	0.9004	0.815277	1.03379
