# Supplementary material for: Postsynaptic synucleins mediate endocannabinoid signaling
Source: Nat Neurosci. 2023 May 29;26(6):997–1007. doi: 10.1038/s41593-023-01345-0 (PMC10244176; doi:10.1038/s41593-023-01345-0)
Supplement: Source Data Extended Data Fig. 4 — Statistical Source Data [file 41593_2023_1345_MOESM12_ESM.xlsx]

## Sheet: Sheet1
Extended Data Figure 4c					Extended Data Figure 4d					Extended Data Figure 4e					Extended Data Figure 4f
WT	Syn-tKO				WT		Syn-tKO			WT	Syn-tKO				WT	Syn-tKO
30.1587	40.8356				baseline	WIN	baseline	WIN		229.27	209.22				182.55	174.55
42.2601	39.3695				1.11889	1.29095	0.924496	1.31311		236.6	213.2				186	169.14
42.8942	44.4158				1.2175	1.46183	0.864958	1.14465		213.73	216.65				189.56	173.6
44.0668	55.5798				0.926064	1.17696	0.872155	1.28222		164.72	176.98				132.15	138.52
70.2679	64.4354				0.881619	1.23513	0.786578	0.905454			155.94					131.07
42.1833	27.7158				1.00957	1.15443	0.926844	1.03464
55.9078	48.3313				1.0624	1.38135	0.998158	1.16631
53.3447	41.0021				1.0001	1.24751	0.816107	0.936649
51.8799	52.3773				0.957292	1.12316	1.0349	1.48053
					0.988206	1.09505	0.882451	1.14629
