# Supplementary material for: Postsynaptic synucleins mediate endocannabinoid signaling
Source: Nat Neurosci. 2023 May 29;26(6):997–1007. doi: 10.1038/s41593-023-01345-0 (PMC10244176; doi:10.1038/s41593-023-01345-0)
Supplement: Source Data Extended Data Fig. 5 — Statistical Source Data [file 41593_2023_1345_MOESM13_ESM.xlsx]

## Sheet: Sheet1
Extended Data Figure 5d					Extended Data Figure 5e
Syn-tKO	S129A	S129D			Syn-tKO		S129A		S129D
94.3251	83.2344	83.8856			baseline	DHPG	baseline	DHPG	baseline	DHPG
96.4405	65.8968	75.5126			0.985662	0.971473	0.884568	0.912274	0.84848	0.977299
101.926	58.8094	67.8612			1.01053	0.989204	0.978925	1.16423	1.00596	1.06474
96.4377	85.4554	77.7504			0.976609	0.940854	1.19714	1.34878	1.09885	1.17413
109.812	51.622	76.0793			0.962871	0.935285	0.798079	0.855766	1.19375	1.40076
85.0569	44.2938	80.2599			1.15453	1.26753	0.884659	1.00486	0.949336	0.972666
93.5912	77.7074	85.5776			1.11238	1.05278	0.847216	1.07484	0.92468	1.08985
98.4302	68.0629	67.0383			1.22517	1.17763	0.922758	0.929847	1.1229	1.2668
101.869		56.4219			1.03537	1.12005	0.804383	0.995218	1.07615	1.30857
		65.791			1.27505	1.1668			0.868611	1.5099
									0.739816	1.02865
