# Supplementary material for: Postsynaptic synucleins mediate endocannabinoid signaling
Source: Nat Neurosci. 2023 May 29;26(6):997–1007. doi: 10.1038/s41593-023-01345-0 (PMC10244176; doi:10.1038/s41593-023-01345-0)
Supplement: Source Data Extended Data Fig. 6 — Statistical Source Data [file 41593_2023_1345_MOESM14_ESM.xlsx]

## Sheet: Sheet1
Extended Data Figure 6g					Extended Data Figure 6i
WT	Lenti-TeNT				WT	Lenti-TeNT
1.51212	1.57059				18.2446	18.3487
2.36425	2.08856				17.2304	20.8033
2.46231	2.33918				14.8078	19.0013
3.33334	2.56283				20.9055	14.1579
4.50588	4.37186				18.0499	18.6701
2.47908	2.51257				16.3831	14.6021
3.9866	3.16588				20.173	18.5209
2.99833	4.52262				15.3948	18.6638
2.64657	2.79732				14.1738	14.354
3.41709	2.83083				18.8648	17.6032
2.82373	3.58463				20.6826	16.8194
2.02172	2.45614				12.1216	17.9602
4.91239	3.17485				15.3068	12.7024
2.30577	1.86299				16.9495	16.7396
2.21108	1.7923				15.4876	15.827
2.11056	1.94306				18.0286	17.0543
1.65829	2.52964				12.5362	16.5479
	1.44054					11.4117
