# Supplementary material for: Postsynaptic synucleins mediate endocannabinoid signaling
Source: Nat Neurosci. 2023 May 29;26(6):997–1007. doi: 10.1038/s41593-023-01345-0 (PMC10244176; doi:10.1038/s41593-023-01345-0)
Supplement: Source Data Extended Data Fig. 7 — Statistical Source Data [file 41593_2023_1345_MOESM15_ESM.xlsx]

## Sheet: Sheet1
Extended Data Figure 7c
WT		Lenti-TeNT
-70 mV	0 mV	-70 mV	0 mV
0.215084	1.11479	0.224175	1.63691
0.16396	1.06522	0.21349	1.45095
0.282823	1.31058	0.198088	1.32665
0.2028	1.23939	0.314011	1.14063
0.164265	1.20534	0.260904	1.48759
0.273181	1.33311	0.251187	1.33551
0.140289	1.11061	0.390862	1.61569
0.179985	1.1265	0.34982	1.44213
0.167251	1.13153	0.338895	1.33943
0.212336	1.39695	0.515085	1.44519
0.337828	1.84446	0.574965	1.49625
0.172211	1.61744	0.266662	1.54661
0.184087	1.80574	0.525893	1.23926
0.215857	2.35605	0.552975	1.30322
0.434835	2.14463	0.203989	1.08491
0.721328	2.55259	0.360789	1.47374
0.264567	1.59149	0.258748	1.08774
0.28696	2.09517	0.246715	1.07327
0.217011	1.84107	0.170524	1.04712
0.296661	1.96775	0.243096	1.05831
0.315077	1.95092	0.189735	1.00501
0.268141	1.99137	0.110955	1.92475
0.270072	1.94447	0.164572	2.33186
0.474484	2.63707	0.152037	1.82179
0.155828	1.01748	0.10838	1.73767
0.232071	1.08156	0.0997375	1.79258
0.19322	0.857297	0.104955	1.7581
0.207883	0.893428	0.122948	1.71138
0.169434	1.17423	0.0993956	1.28421
0.296035	0.992067	0.119547	1.18175
0.208074	0.909821	0.120166	1.32347
0.200373	0.86621	0.109831	1.19642
0.148557	0.756293	0.137117	1.75065
		0.083533	1.21908
		0.0995267	1.28288
		0.112787	1.13952
