# Supplementary material for: Postsynaptic synucleins mediate endocannabinoid signaling
Source: Nat Neurosci. 2023 May 29;26(6):997–1007. doi: 10.1038/s41593-023-01345-0 (PMC10244176; doi:10.1038/s41593-023-01345-0)
Supplement: Source Data Extended Data Fig. 8 — Statistical Source Data [file 41593_2023_1345_MOESM16_ESM.xlsx]

## Sheet: Sheet1
Extended Data Figure 8c					Extended Data Figure 8d
WT	Lenti-TeNT				WT		Lenti-TeNT
44.4826	30.6059				baseline	WIN	baseline	WIN
43.4952	27.5472				1.08569	1.33704	1.19648	1.81232
49.623	55.4941				1.18192	1.62039	1.25553	1.64055
53.6078	70.2698				1.16547	1.31546	1.53488	1.9104
60.7757	59.9766				1.36995	1.77924	1.32072	1.35779
50.183	36.4903				1.19953	1.25504	1.26612	1.36199
					1.00936	1.11331	0.929028	1.26636
