# Supplementary material for: Postsynaptic synucleins mediate endocannabinoid signaling
Source: Nat Neurosci. 2023 May 29;26(6):997–1007. doi: 10.1038/s41593-023-01345-0 (PMC10244176; doi:10.1038/s41593-023-01345-0)
Supplement: Source Data Extended Data Fig. 9 — Statistical Source Data [file 41593_2023_1345_MOESM17_ESM.xlsx]

## Sheet: Sheet1
Extended Data Figure 9d					Extended Data Figure 9f
WT	TeNT				WT		TeNT
935.045	114.086				5min	55min	5min	55min
784.472	252.153				0.839981	0.644475	0.846154	1.02255
775.047	628.989				0.649206	0.78769	0.65135	1.15687
659.072	463.496				0.567116	1.00885	0.746893	0.671651
668.963	36.6172				0.927244	0.569018	0.499301	1.44794
363.13					1.0039	0.629464	0.882843	1.09511
					0.531085	0.915693	0.649969	1.06065
					0.883291	0.907901	0.702341	0.691526
					0.300825	0.409098	0.65543	1.15664
					0.644082	0.921646	0.75973	0.523203
					0.537151	0.917672	0.892278	0.82658
					0.911431	0.75655	0.856672	1.17804
					0.787814	0.952094	0.41407	0.779204
					0.44297	0.371707	0.690409	1.19941
					0.376829	0.635552	0.747671	0.814187
					0.800572	0.618223	0.707684	1.17889
					0.835216	0.703362	0.362487	0.866519
					0.851006	0.720818	0.587227	0.820014
							0.768388	0.857823
